# Supplementary material for: Interpreting peripheral oxygen saturation variability in critical illness: A directional framework adjusted for hypoxia severity
Source: Exp Physiol. 2026 Feb 11;111(4):2334–47. doi: 10.1113/EP093235 (PMC13140704; doi:10.1113/EP093235)
Supplement: Supplementary file 1 — Supplementary Material 1. The raw data used to generate Figure 3 showing individual δ values for Healthy individuals as well as patients with Sepsis, COPD, ALF and Cirrhosis. This supplementary material is available on Figshare: https://doi.org/10.6084/m9.figshare.31073158 [file EPH-111-2334-s001.csv]

Healthy	Sepsis	COPD	ALF	Cirrhosis
0.0148	0.069627	0.072588	-0.8406217	0.07343777
0.0201	0.041569	0.108243	0.03220818	-0.8941722
-0.0387	0.075974	0.018473	0.03938226	0.08237802
0.0155	-0.06533	0.080917	-0.1840871	0.07173944
0.0893	0.057959	-0.27637	0.17777907	-0.2162052
-0.0518	0.139941	0.141479	0.09404714	-0.2676876
-0.0017	-0.00622	-0.17255	-0.3338951	-0.4852083
0.0179	0.0134	-0.22867	-0.1071231	-0.3889964
0.1024	-0.04917	-0.32869	0.19427617	0.04506347
-0.0296	0.07763	0.173142	-0.1558338	0.08327275
0.0519	-0.01888	0.077288	-0.1054146	-0.5879155
-0.0596	0.011385	0.062607	-0.2140074	-0.1052982
0.0946	0.045261	0.098423	0.08124906	-0.5659371
0.0565	-0.00334	0.026998	-0.0538044	-0.8068432
0.0344	-0.0244	0.036041	0.17179194	-0.535783
0.0801	0.163778	-0.04635	0.14748489	-0.5285489
-0.0567	0.080938	0.043613	0.14263722	0.0184731
0.0623	-0.16734	0.07649	0.08237802	-0.0526186
0.0653	0.317297	0.092128	0.03043061	0.04028619
0.0723	0.076923	0.095727	0.10820786	0.17424143
0.0792	0.074698	0.220665	0.01192809	0.04811043
0.0526	0.151156	0.205032	-0.088038	0.00720195
0.0126	-0.05573	0.078199	0.03220818	-0.0128296
0.0037	0.140435	0.063787	0.15140838	-0.036146
0.0536	0.041253	0.131789	-0.0895556	0.00715704
0.0386	0.022739	0.153923	0.14477361	0.04423815
0.0559	0.082378	-0.0394	0.08476789	-0.3752174
0.0078	0.007015	0.131635	0.08153152	-0.1508278
-0.0214	0.059886	0.181937	0.23321705	0.10120852
0.0077	0.082378	0.04672	0.13770376	-0.0770042
0.057	-0.15216	0.079425	0.08102362	-0.038648
0.0145	0.082378	0.056242	-0.2316679	-0.0429652
0.0649	0.082378	0.074259	-0.9573667	0.08237802
0.0911	0.130323	0.242346	-0.0334478	-0.24419
0.082	0.250634	0.160167	-0.0471601	0.1692996
0.0799	0.032256	0.167845	-0.0039503	-0.2449428
0.0325	0.45173	0.197031	0.01641682	-0.0635876
0.0191	0.041282	-0.04852	0.09902731	0.1672315
-0.0716	0.082378	-0.04364	0.31957598	-0.1432441
0.0231	0.075285	0.047068	0.11860359	0.13728505
0.0812	0.041417	0.062224	0.08237802	-0.0865281
-0.0339	0.077492	0.084002	0.14154724	-0.3197742
-0.0201	-0.00285	0.085243	0.0202416	-1.2114645
0.0257	0.137255	-0.3474	-0.0324194	0.07788171
0.0748	0.182727	0.089763	0.0012414	-0.1654051
0.0293	0.081026	0.003228	-0.1020815	-0.9284374
0.0549	0.551299	0.057414	0.03568525	0.08458553
-0.0898	-0.03026	-0.39796	0.07685373	-0.463826
0.0269	0.080826	-0.02922	0.06074729	-0.3927643
0.0913	0.016164	0.082143	-0.0144839	-0.6981668
-0.0172	0.080793	0.229157	-0.1971047	0.05587398
0.0786	0.162465	0.12986	-0.4142715	-0.3672953
-0.049	0.185668	0.013246	0.06965192	-0.6780303
0.0322	-0.09614	0.089308	0.0775823	0.00125583
0.092	-0.05938	0.091981	-0.2346046	-0.0503093
0.0565	-0.26683	0.020832	0.05238625	-0.096974
0.0766	0.21201	0.100009	0.08237802	-1.1219332
0.0556	-0.04647	0.028972	0.06002549	0.0634787
0.0486	0.13579		0.11597683	0.00371836
-0.0121	0.106928			0.05768588
0.0318	-0.10944			0.11580718
-0.0708	0.128152			0.01513061
-0.046	0.125258			0.076757
-0.0149	-0.02607			0.055049
-0.053	0.042702			-0.1708373
0.0012	0.125841			0.03884944
0.0712	0.080657			0.08784241
0.0519	0.103964			0.08237802
0.0579	0.040867			0.03333131
0.0597	-0.08424			-0.0451215
0.0027	0.016757			-0.0676077
0.0129	0.042645			0.07931718
0.0413	0.080727			0.12989673
-0.0052	0.080826			0.06855467
-0.0758	0.087781			-0.0445989
0.0582	0.001024			0.07445171
0.0533	0.116567			0.09643678
-0.15	0.006312			0.09304462
-0.046	0.027807			0.08289069
-0.007	0.077701			-0.0463509
0.0022	0.050505			-0.0130568
0.0233	0.072462			0.00592898
0.0412	-0.01199			0.08237802
-0.0652	0.144404			0.04906608
0.0133	0.031283			-0.0278191
0.0616	0.079236			0.13958017
-0.0005	0.078319			0.0762503
0.0377	0.125651			0.02473559
-0.1126	-0.04288			0.10704579
0.0141	0.096838			0.04909021
0.068	0.159257			0.11505483
0.0816	0.082378			0.19791359
0.0085	0.115535			-0.2504559
0.1108	0.15894			0.03572193
0.0169	0.033822			-0.0957034
-0.0131	0.143007			0.18088271
0.0479	0.022234			0.06271897
-0.0232	0.082378			0.08077621
-0.0198	0.014153			-0.1460491
0.0188	0.009428			0.1556872
0.0059	0.046495			0.02572043
-0.0192	-0.12867			0.13205156
0.0454	0.069597			0.42216815
0.0618	0.080038			0.07699255
0.015	-0.0277			0.10292047
-0.0305	0.135982			0.08100432
-0.064	0.037612			-0.1831156
0.0805	0.080809			0.08237802
	0.087094			0.07419373
	0.149347			0.08237802
	0.115436			-0.0941864
	0.081346			-0.0704147
	0.074984			-0.0620806
	0.137811			0.03685584
	0.140067			-0.0484835
	0.041807			0.01818001
	0.070645			0.14198602
	0.146611			0.08237802
	-0.17059			0.07331776
	0.091059			0.15892711
	0.046888			0.03106268
	-0.02444			0.02932027
	0.066161			0.10622715
	-0.04327			0.21733851
	0.082378			0.13114859
	-0.08442			-0.0920517
	0.082378			-0.0640356
	0.114807			0.13126568
	-0.02495			0.11166027
	0.149749			-0.0312008
	-0.00536			0.06990219
	0.123117			0.09565944
	0.102102			-0.1232406
	0.083628			-0.2408229
	0.080216			-0.1327094
	0.114807			0.06426541
	0.128566			0.0453186
	0.079024			0.08416483
	0.041108			0.20074725
	-0.14278			-0.0090301
	-0.12557			0.16524496
	0.027955			0.10051974
	-0.1078			0.15653442
	0.142388			0.08237802
	-0.00064			0.08980179
	0.070749			0.00965569
	-0.08726			0.08127594
	0.1298			0.07934139
	0.065429			0.1746771
	0.038503			0.034336
	0.078403			0.06813438
	0.019667			0.03535101
	0.065761			0.17323532
	-0.03909			0.16938738
	0.082378			0.01170111
	-0.03973			-0.0852715
	0.064801			0.01164371
	0.029964			0.07947399
	-0.01484			0.03711035
	0.00662			0.05565439
	0.135548			0.09778501
	0.054843			0.09495093
	-0.00956			0.09911368
	0.079422			0.04045358
	0.060273			0.12015155
	0.000292			-0.1158998
	-0.1154			-0.0412634
	0.055077			0.07674746
	-0.0339			-0.0162375
	0.105472
	0.106985
	0.082378
	0.016388
	-0.10623
	0.065296
	-0.09274
	0.082378
	-0.17749
	0.01318
